# Supplementary material for: Mechanically robust neuroprotective stent by sequential Mg ions release for ischemic stroke therapy
Source: Nat Commun. 2025 Jul 16;16:6557. doi: 10.1038/s41467-025-61199-x (PMC12267439; doi:10.1038/s41467-025-61199-x)
Supplement: Supplementary file 4 — Source Data [file 41467_2025_61199_MOESM4_ESM.xlsx]

## Sheet: Figure 3B
		PLCL			PLCL5MS			PLCL10MS			PLCL15MS			PLCL20MS			PLCL25MS
	0	0	0	0	0	0	0	0	0	0	0	0	0	0	0	0	0	0	0
	0.5	0	0	0	6.509	4.51	5.166	7.862	6.872	7.115	10.47	10.32	10.97	12.01	13.32	12.59	31.72	30.16	31.33
	1	0	0	0	6.141	6.306	7.031	8.464	9.727	10.01	11.9	10.37	11.57	20.01	24.99	22.28	38.06	36.97	40.16
	3	0	0	0	7.068	6.123	7.39	12.75	12.66	12.69	15.4	13.07	14.94	36.75	39.01	32.66	44.18	46.16	50.77
	5	0	0	0	7.096	6.123	7.421	15.22	15.01	14.74	16.33	15.85	18.02	43.49	47.6	48.87	61.45	55.4	54.4
	7	0	0	0	7.094	7.112	7.916	16.02	14.81	17.01	17.01	18.23	17.79	48.43	46.33	46.71	63.2	56.91	68.45
	11	0	0	0	7.3501	7.3678	8.1872	16.6032	15.3636	17.402	18.363	19.433	19.035	52.265	50.44	49.487	68.628	60.483	72.77
	14	0	0	0	7.5752	7.45592	8.37872	17.2016	15.7172	17.8037	19.1852	20.3004	19.954	51.5156	49.2076	50.762	69.004	63.7404	75.1852
	21	0	0	0	7.7227	7.58412	8.53062	17.6006	16.0933	18.2207	20.009	21.0679	20.8509	52.7496	50.3446	51.929	70.813	65.9234	77.4002
	28	0	0	0	7.8297	7.70252	8.61752	17.9285	16.4862	18.5303	20.6173	22.0135	21.5593	53.7836	51.2079	53.116	72.189	67.4974	79.3642
	35	0	0	0	7.9125	7.80822	8.69492	18.1594	16.7285	18.8165	21.0507	22.5911	22.1494	54.5097	52.1555	54.0449	73.586	68.5724	80.9262
	42	0	0	0	7.988	7.88782	8.79892	18.3222	16.8893	18.9813	21.7217	23.2529	22.6393	55.4626	53.1098	54.8332	75.132	69.9974	82.4582
	56	0	0	0	8.1487	8.08822	8.94572	18.7048	17.2891	19.3713	22.1578	23.758	23.1472	56.9086	54.1928	56.2472	76.874	71.8704	84.1842

## Sheet: Figure 3C
		PLCL			PLCL5MS			PLCL10MS			PLCL15MS			PLCL20MS			PLCL25MS
	Burst	0	0	0	6.141	6.306	7.031	8.464	9.727	10.01	11.9	10.37	11.57	20.01	24.99	22.28	38.06	36.97	40.16		PLCL
	Fast	0	0	0	0.158833	0.134333	0.1475	1.25933	0.847167	1.16667	1.09	1.31833	1.13667	4.73667	3.55667	4.07167	4.19	3.32333	4.715			p value
	Stable	0	0	0	0.0215245	0.0199229	0.0210147	0.0547918	0.0505939	0.0481894	0.105057	0.112816	0.109331	0.173033	0.160465	0.194637	0.279061	0.305314	0.321106		Burst vs. Fast	>0.9999
																					Burst vs. Stable	>0.9999
																					Fast vs. Stable	>0.9999
																					PLCL5MS
																						p value
																					Burst vs. Fast	0.003335
																					Burst vs. Stable	0.003234
																					Fast vs. Stable	0.008779
																					PLCL10MS
																						p value
																					Burst vs. Fast	0.003721
																					Burst vs. Stable	0.004731
																					Fast vs. Stable	0.025316
																					PLCL15MS
																						p value
																					Burst vs. Fast	0.003218
																					Burst vs. Stable	0.003155
																					Fast vs. Stable	0.007676
																					PLCL20MS
																						p value
																					Burst vs. Fast	5e-06
																					Burst vs. Stable	2e-06
																					Fast vs. Stable	0.017037
																					PLCL25MS
																						p value
																					Burst vs. Fast	1.376e-08
																					Burst vs. Stable	7.3715e-09
																					Fast vs. Stable	0.003996

## Sheet: Figure 4C
		PLCL			PLCL5MS			PLCL10MS			PLCL15MS			PLCL20MS			PLCL25MS					p value
	Young's Modular	2.157	2.057	2.09	3.442	3.26	3.186	3.676	3.596	3.726	4.279	4.487	4.219	4.884	4.624	4.852	5.849	5.914	5.733		PLCL vs. PLCL5MS	1.5069e-08
																					PLCL vs. PLCL10MS	6.6807e-10
																					PLCL vs. PLCL15MS	1.0947e-11
																					PLCL vs. PLCL20MS	1.2243e-12
																					PLCL vs. PLCL25MS	2.4277e-14
																					PLCL5MS vs. PLCL10MS	0.00131
																					PLCL10MS vs. PLCL15MS	8.69e-06
																					PLCL15MS vs. PLCL20MS	0.000281
																					PLCL20MS vs. PLCL25MS	6.5453e-08

## Sheet: Figure 4G
		PLCL			PLCL5MS			PLCL10MS			PLCL15MS			PLCL20MS			PLCL25MS					p value
	Maximum radial force (N/mm)	0.544	0.512	0.569	1.345	1.425	1.305	0.9209	0.859	0.819	0.67837	0.704	0.612	0.481	0.458	0.463	0.264	0.282	0.29		PLCL vs. PLCL5MS	1.1205e-11
																					PLCL vs. PLCL10MS	4.1834e-07
																					PLCL vs. PLCL15MS	0.002851
																					PLCL vs. PLCL20MS	0.043462
																					PLCL vs. PLCL25MS	4e-06
																					PLCL5MS vs. PLCL10MS	4.077e-09
																					PLCL10MS vs. PLCL15MS	5.2e-05
																					PLCL15MS vs. PLCL20MS	6.3e-05
																					PLCL20MS vs. PLCL25MS	9.5e-05

## Sheet: Figure 5A
		PLCL			PLCL5MS			PLCL10MS			PLCL15MS			PLCL20MS			PLCL25MS
	0	0.544	0.512	0.569	1.36	1.44	1.32	0.8659	0.804	0.764	0.66537	0.691	0.599	0.49	0.467	0.472	0.263	0.281	0.289
	7	0.5432	0.554286	0.546895	1.2908	1.383	1.22933	0.79476	0.657732	0.685138	0.57758	0.604179	0.56998	0.41131	0.404676	0.427895	0.19186	0.166178	0.185817
	14	0.34733	0.358058	0.328555	0.95001	0.980655	0.934687	0.64932	0.671146	0.616581	0.4554	0.529017	0.424583	0.3773	0.38957	0.35276	0.15231	0.163387	0.138464
	28	0.23552	0.246916	0.212095	0.72494	0.80294	0.734116	0.47117	0.463631	0.505094	0.31378	0.329428	0.305544	0.25963	0.223282	0.283862	0.10884	0.11575	0.103657
	56	0.04809	0.0571881	0.0363924	0.54582	0.571207	0.50774	0.33661	0.321799	0.351421	0.25153	0.249264	0.289203	0.18991	0.221164	0.166253	0.07741	0.0821262	0.0740762

## Sheet: Figure 5D
		PLCL				Deioinzed water				MgSO4 solution						p value
	Hardness	21	21.9	22.6	21.1	20.4	20.5	18.4	18	23	25.6	24.1	22.5		PLCL vs. Deioinzed water	0.021044
															Deioinzed water vs. MgSO4 solution	0.00045
															PLCL vs. MgSO4 solution	0.029684

## Sheet: Figure 6B
	Control	OGD/R	OGD/R+PLCL	OGD/R+PLCL5MS	OGD/R+PLCL10MS	OGD/R+PLCL15MS	OGD/R+PLCL20MS	OGD/R+PLCL25MS			p value
	1.03	0.57	0.53	0.73	0.77	0.77	0.88	0.87		OGD/R+PLCL vs. OGD/R	> 0.9999
	1.01	0.65	0.55	0.72	0.78	0.84	0.89	0.91		OGD/R+PLCL5MS vs. OGD/R	0.005548
	0.97	0.59	0.67	0.71	0.83	0.88	0.82	0.88		OGD/R+PLCL10MS vs. OGD/R	0.004541
	0.98	0.58	0.68	0.71	0.85	0.9	0.8	0.87		OGD/R+PLCL15MS vs. OGD/R	0.000781
	1.04	0.61	0.59	0.73	0.93	0.88	0.91	0.84		OGD/R+PLCL20MS vs. OGD/R	0.000377
										OGD/R+PLCL25MS vs. OGD/R	9e-06
										OGD/R+PLCL15MS vs. OGD/R+PLCL10MS	0.998603
										OGD/R+PLCL20MS vs. OGD/R+PLCL10MS	0.985874
										OGD/R+PLCL25MS vs. OGD/R+PLCL10MS	0.832289

## Sheet: Figure 6C
	Control	OGD/R	OGD/R+PLCL	OGD/R+PLCL5MS	OGD/R+PLCL10MS	OGD/R+PLCL15MS	OGD/R+PLCL20MS	OGD/R+PLCL25MS			p value
	1.18	1.85	1.96	1.47	1.28	1.29	1.25	1.39		OGD/R+PLCL vs. OGD/R	> 0.9999
	1.02	2.02	1.96	1.59	1.25	1.17	1.11	1.27		OGD/R+PLCL5MS vs. OGD/R	3.4535e-07
	0.86	1.99	2	1.62	1.43	1.33	1.36	1.14		OGD/R+PLCL10MS vs. OGD/R	1.7215e-12
	0.93	2.04	2.03	1.62	1.17	1.3	1.17	1.37		OGD/R+PLCL15MS vs. OGD/R	1.5535e-12
	1.02	2	2.06	1.54	1.25	1.26	1.32	1.28		OGD/R+PLCL20MS vs. OGD/R	1.1324e-12
										OGD/R+PLCL25MS vs. OGD/R	2.3133e-12
										OGD/R+PLCL15MS vs. OGD/R+PLCL10MS	> 0.9999
										OGD/R+PLCL20MS vs. OGD/R+PLCL10MS	0.998253
										OGD/R+PLCL25MS vs. OGD/R+PLCL10MS	> 0.9999

## Sheet: Figure 6E
	Control	OGD/R	OGD/R+PLCL	OGD/R+PLCL5MS	OGD/R+PLCL10MS	OGD/R+PLCL15MS	OGD/R+PLCL20MS	OGD/R+PLCL25MS			p value
	1.35	7.57	6.57	4.86	3.35	3.36	3.67	3.31		OGD/R+PLCL vs. OGD/R	0.932747
	0.8	6.91	6.85	5.36	3.49	3.59	3.09	2.67		OGD/R+PLCL5MS vs. OGD/R	8.1957e-09
	0.85	7.02	7.08	5.57	3.23	3.31	3.69	3.42		OGD/R+PLCL10MS vs. OGD/R	9.196e-13
	1.09	7.21	6.58	5.16	3.37	3.52	2.58	2.62		OGD/R+PLCL15MS vs. OGD/R	9.196e-13
	0.91	6.56	7.01	5.33	3.58	2.87	2.87	3.31		OGD/R+PLCL20MS vs. OGD/R	9.196e-13
										OGD/R+PLCL25MS vs. OGD/R	9.196e-13
										OGD/R+PLCL15MS vs. OGD/R+PLCL10MS	0.998735
										OGD/R+PLCL20MS vs. OGD/R+PLCL10MS	0.957278
										OGD/R+PLCL25MS vs. OGD/R+PLCL10MS	0.625479

## Sheet: Figure 6F
	Control	OGD/R	OGD/R+PLCL	OGD/R+PLCL5MS	OGD/R+PLCL10MS	OGD/R+PLCL15MS	OGD/R+PLCL20MS	OGD/R+PLCL25MS			p value
	1.17	3.75	4.23	3.36	1.94	1.99	2.08	2.09		OGD/R+PLCL vs. OGD/R	0.986887
	0.85	3.83	3.77	3	1.82	2.04	1.92	1.87		OGD/R+PLCL5MS vs. OGD/R	0.01697
	0.83	4.58	3.87	3.42	1.85	1.86	1.96	1.84		OGD/R+PLCL10MS vs. OGD/R	0.000431
	1.3	4.24	4.12	3.11	1.89	1.92	2.04	2.04		OGD/R+PLCL15MS vs. OGD/R	0.000781
	0.85	4.17	3.89	3.08	2.1	1.94	2	1.85		OGD/R+PLCL20MS vs. OGD/R	0.000908
										OGD/R+PLCL25MS vs. OGD/R	0.000399
										OGD/R+PLCL15MS vs. OGD/R+PLCL10MS	0.999029
										OGD/R+PLCL20MS vs. OGD/R+PLCL10MS	0.828798
										OGD/R+PLCL25MS vs. OGD/R+PLCL10MS	> 0.9999

[truncated: 39 more sheets: Figure 6H, Figure 7C, Figure 7E, Figure 7F, Figure 7H, Figure 7J, Figure 8A, Figure 8C, Figure 8E, Figure 8F, Figure 8H, Figure 8I, Figure S2, Figure S3, Figure S5, Figure S6, Figure S9A, Figure S9B, Figure S9C, Figure S10B …]
